# Supplementary material for: Morphology, Molecular Characterization, and Phylogeny of Travassosius rufus Khalil, 1922 (Strongylidea: Trichostrongylidae), a Parasite from Endangered Sino-Mongolian Beaver (Castor fiber birulai) in Xinjiang, China
Source: Animals (Basel). 2025 May 6;15(9):1339. doi: 10.3390/ani15091339 (PMC12071037; doi:10.3390/ani15091339)
Supplement: Supplementary file 1 [file animals-15-01339-s001.zip]

Archive with 1 entries (1 files):
- animals-3581060-supplementary.xls
