# Supplementary material for: Morphology, Molecular Characterization, and Phylogeny of Travassosius rufus Khalil, 1922 (Strongylidea: Trichostrongylidae), a Parasite from Endangered Sino-Mongolian Beaver (Castor fiber birulai) in Xinjiang, China
Source: Animals (Basel). 2025 May 6;15(9):1339. doi: 10.3390/ani15091339 (PMC12071037; doi:10.3390/ani15091339)
Supplement: Supplementary file 1 [file animals-15-01339-s001.zip › animals-3581060-supplementary.xls]

## Sheet: Table S1
Table S1: Detailed information on representative species from the families Trichostrongyloidea and Metastrongyloidea used in phylogenetic analyses.
Family	Species	Host	Predilection site	References	Accession	Length	A+T%
Ingroup
Trichostrongyloidea		They primarily parasitize amphibians, reptiles, monotremes, Australian marsupials, and placental mammals.	In the gastrointestinal tract, with the sole exception of the genus Dictyocaulus, which parasitizes the trachea and bronchi of artiodactyls.
Trichostrongylidae				[21]
	Trichostrongylus axei	ruminants,horse：cattle, sheep, and goats ，horse	Stomach	[21]	NC_013824.1	13653	76.4
	Trichostrongylus vitrinus	ruminants：sheep and goats	Small intestine	[21-23]	NC_013807	13800	79
	Cooperia oncophora	cattle	Intestine	[24]	NC_004806	13636	77.4
	Cooperia oncophora	cattle	Intestine	[24]	KY769271.1	13583	77.1
	Cooperia oncophora	cattle	Intestine	[24]	AY265417.1	13636	77.4
	Cooperia oncophora	cattle	Intestine	[24]	GQ888713.1	13674	77
	Haemonchus contortus	Small ruminants: sheep and goats; also infects bighorn and Barbary sheep.	Stomach & Intestine	[25]	NC_010383	14055	78.1
	Haemonchus contortus	Small ruminants: sheep and goats; also infects bighorn and Barbary sheep.	Stomach & Intestine		CP035799.1	14001	78.6
	Haemonchus placei	ruminants (mainly cattle, but also sheep and goats)	Stomach & Intestine	[26]	NC_029736.1	13664	78.8
	Marshallagia marshalli	in sheep, goat, and wild ruminant	Stomach	[27]	NC_036409	13891	76.2
	Mecistocirrus digitatus	cattle and buffalo		[21]	NC_013848	15221	79.7
	Teladorsagia circumcincta	sheep and goats	Stomach	[21]; [28]	NC_013827	14066	77.1
	Teladorsagia circumcincta	sheep and goats	Stomach		MN013406.1	14081	77.2
Molineidae
	Nematodirus oiratianus	sheep and goats	Stomach & Intestine	[29]	NC_024639	13765	76.1
	Nematodirus spathiger	sheep and goats	Stomach & Intestine	[29]	NC_024638	13519	75
Heligmonellidae
	Nippostrongylus brasiliensis	infects rodents, primarily rats.	Stomach & Intestine		NC_033886	13355	76.4
	Heligmosomoides polygyrus				AP017688.1	13666	76.2
Metastrongyloidea	Parasitic in the respiratory, vascular, and nervous systems of mammals
Metastrongylidae
	Metastrongylus salmi	Pigs, wild boars, and Tibetan pigs	lung	[30]	NC_013815	13778	74
	Metastrongylus pudendotectus	Pigs, wild boars, and Tibetan pigs	lung	[21]	NC_013813	13793	77.5
	Dictyocaulus viviparus	cattle	lung	[31]	NC_019810	13310	76.4
	Dictyocaulus eckerti	Moose, reindeer, and muskoxen	lung	[31]	NC_019809	13300	76.3
	Aelurostrongylus abstrusus	cat	lung	[32-33]	NC_019571	13913	71.9
	Protostrongylus rufescens	small ruminants, such as sheep and goats	lung	[34]	NC_023262	13619	74.6
	Varestrongylus eleguneniensis	Cervids (such as elk and white-tailed deer).	lung	[35-36]	NC_068834	13625	75.9
	Angiostrongylus costaricensis	Guinea pigs, rabbits, deer, etc.	lung	[37]	NC_013067.1	13585	73.2
	Angiostrongylus costaricensis		lung		KR827449.1	13652	74.9
	Angiostrongylus cantonensis	Primary host (definitive host): rodents (Rattus spp.).	lung	[37]	NC_013065.1	13497	73.2
	Angiostrongylus cantonensis	Intermediate hosts: snails and slugs (such as Pomacea canaliculata and Achatina fulica).	lung		MK570631.	13506	73.2
	Angiostrongylus cantonensis	Accidental hosts: humans and other mammals (such as dogs and cats).	lung		KT186242.1	13519	75.2
	Angiostrongylus cantonensis		lung		KT947978.1	13509	73.1
	Angiostrongylus cantonensis		lung		MK570630.1	13508	73.1
	Angiostrongylus cantonensis		lung		MK570629.1	13507	73.2
	Angiostrongylus cantonensis		lung		MK570632.1	13500	73.1
	Angiostrongylus malaysiensis	Canines (such as dogs).	lung	[38]	NC_030332.1	13516	75.2
	Angiostrongylus vasorum		lung		NC_018602.1	13422	69.1
		Canines, especially domestic dogs and wild canids (such as wolves and foxes).
	Angiostrongylus vasorum	dogs	lung	[39]	JX268542.1	13422	69.1
	Angiostrongylus mackerrasae	canoidea（especially dogs）	lung	[40]	MN793157.1	13356	74
Filaroididae				[41]
	Parafilaroides normani	canoidea (including domestic dogs, wolves, foxes, etc.)	lung	[42]	NC_024656	13414	72.2
Outgroup
Stephanurus dentatus				[43]	MW970029.1	13735	71.6
Bunostomum phlebotomum				[21]	NC_003415.1	13721	76.7

## Sheet: Table S2
Table S2: Nucleotide divergence of 18S gene fragment (1577-1578bp) of 12 samples (Travassosius rufus).
	Travassosius rufus1	Travassosius rufus2	Travassosius rufus3	Travassosius rufus4	Travassosius rufus5	Travassosius rufus6	Travassosius rufus7	Travassosius rufus8	Travassosius rufus9	Travassosius rufus10	Travassosius rufus11	Travassosius rufus12
Travassosius rufus1		0.00206516	0.000652632	0	0.000652632	0	0.000587259	0.00292586	0.000653093	0.000917533	0	0
Travassosius rufus2	0.00569981		0.00189733	0.00206516	0.00189733	0.00206647	0.00219088	0.00311283	0.00189851	0.00172951	0.00206647	0.00206516
Travassosius rufus3	0.000633312	0.0050665		0.000652632	0	0.000653093	0.000887941	0.00299984	0	0.000634262	0.000653093	0.000652632
Travassosius rufus4	0	0.00569981	0.000633312		0.000652632	0	0.000587259	0.00292586	0.000653093	0.000917533	0	0
Travassosius rufus5	0.000633312	0.0050665	0	0.000633312		0.000653093	0.000887941	0.00299984	0	0.000634262	0.000653093	0.000652632
Travassosius rufus6	0	0.00570342	0.000633714	0	0.000633714		0.00058762	0.00292842	0.000653093	0.000918119	0	0
Travassosius rufus7	0.000633312	0.00633312	0.00126662	0.000633312	0.00126662	0.000633714		0.00292586	0.0008886	0.00110655	0.00058762	0.000587259
Travassosius rufus8	0.0158529	0.0177552	0.016487	0.0158529	0.016487	0.0158629	0.0158529		0.00300253	0.00304681	0.00292842	0.00292586
Travassosius rufus9	0.000633714	0.00506971	0	0.000633714	0	0.000633714	0.00126743	0.0164975		0.000634667	0.000653093	0.000653093
Travassosius rufus10	0.00126662	0.00443319	0.000633312	0.00126662	0.000633312	0.00126743	0.00189994	0.0171211	0.000633714		0.000918119	0.000917533
Travassosius rufus11	0	0.00570342	0.000633714	0	0.000633714	0	0.000633714	0.0158629	0.000633714	0.00126743		0
Travassosius rufus12	0	0.00569981	0.000633312	0	0.000633312	0	0.000633312	0.0158529	0.000633714	0.00126662	0
